# Supplementary material for: Low-Carbohydrate and Low-Fat Diet with Metabolic-Dysfunction-Associated Fatty Liver Disease
Source: Nutrients. 2023 Nov 13;15(22):4763. doi: 10.3390/nu15224763 (PMC10674227; doi:10.3390/nu15224763)
Supplement: Supplementary file 1 [file nutrients-15-04763-s001.zip]

Archive with 1 entries (1 files):
- nutrients-2687959-supplementary.pdf
